# Supplementary material for: New Atanatolica species from Ecuador (Trichoptera, Leptoceridae)
Source: Zookeys. 2018 Oct 29;(793):97–114. doi: 10.3897/zookeys.793.26712 (PMC6218556; doi:10.3897/zookeys.793.26712)
Supplement: XML Treatment for Atanatolica andina [file zookeys.793.26712-treatment1.xml]

<!DOCTYPE tp:taxon-treatment
  PUBLIC "-//TaxonX//DTD Taxonomic Treatment Publishing DTD v0 20100105//EN" "tax-treatment-NSO.dtd">
<tp:taxon-treatment xmlns:tp="http://www.plazi.org/taxpub"><tp:treatment-meta><kwd-group><label>Taxon classification</label><kwd><named-content xmlns:xlink="http://www.w3.org/1999/xlink" content-type="kingdom">Animalia</named-content></kwd><kwd><named-content xmlns:xlink="http://www.w3.org/1999/xlink" content-type="order">Trichoptera</named-content></kwd><kwd><named-content xmlns:xlink="http://www.w3.org/1999/xlink" content-type="family">Leptoceridae</named-content></kwd></kwd-group><mixed-citation publication-type="journal"><person-group><name><surname>Rázuri-Gonzales</surname><given-names>Ernesto</given-names></name><name><surname>Holzenthal</surname><given-names>Ralph W</given-names></name><name><surname>Ríos-Touma</surname><given-names>Blanca</given-names></name></person-group><article-title>New <italic><tp:taxon-name><tp:taxon-name-part taxon-name-part-type="genus" reg="Atanatolica">Atanatolica</tp:taxon-name-part></tp:taxon-name></italic> species from Ecuador (<tp:taxon-name><tp:taxon-name-part taxon-name-part-type="order">Trichoptera</tp:taxon-name-part></tp:taxon-name>, <tp:taxon-name><tp:taxon-name-part taxon-name-part-type="family">Leptoceridae</tp:taxon-name-part></tp:taxon-name>)</article-title><source>Zookeys</source><day>29</day><month>10</month><year>2018</year><volume>2018</volume><issue>793</issue><fpage>97</fpage><lpage>114</lpage><pub-id pub-id-type="doi">10.3897/zookeys.793.26712</pub-id></mixed-citation></tp:treatment-meta><tp:nomenclature><tp:taxon-name>
            <tp:taxon-name-part taxon-name-part-type="genus" reg="Atanatolica">Atanatolica</tp:taxon-name-part>
            <tp:taxon-name-part taxon-name-part-type="species" reg="andina">andina</tp:taxon-name-part>
            <object-id xmlns:xlink="http://www.w3.org/1999/xlink" content-type="zoobank" xlink:type="simple">http://zoobank.org/A2D13672-1B8E-4D08-BA72-63A1BF05AE32</object-id>
          </tp:taxon-name><tp:taxon-status xmlns:xlink="http://www.w3.org/1999/xlink" xlink:type="simple">sp. n.</tp:taxon-status><xref ref-type="fig" rid="F1">Figs 2</xref><xref ref-type="fig" rid="F7">, 8</xref></tp:nomenclature><tp:treatment-sec sec-type="diagnosis" id="SECID0EBCAE"><title>Diagnosis.</title><p>This new species is most similar to <italic><tp:taxon-name><tp:taxon-name-part taxon-name-part-type="genus" reg="Atanatolica">A.</tp:taxon-name-part><tp:taxon-name-part taxon-name-part-type="species" reg="acuminata">acuminata</tp:taxon-name-part></tp:taxon-name></italic> and <italic><tp:taxon-name><tp:taxon-name-part taxon-name-part-type="genus" reg="Atanatolica">A.</tp:taxon-name-part><tp:taxon-name-part taxon-name-part-type="species" reg="dominicana">dominicana</tp:taxon-name-part></tp:taxon-name></italic> from Ecuador and Dominica, respectively, based on the general structure of tergum X (i.e., subtriangular in shape, with digitate apicomesal processes). It differs from <italic><tp:taxon-name><tp:taxon-name-part taxon-name-part-type="genus" reg="Atanatolica">A.</tp:taxon-name-part><tp:taxon-name-part taxon-name-part-type="species" reg="acuminata">acuminata</tp:taxon-name-part></tp:taxon-name></italic> by the shorter, thicker apicomesal processes on tergum X, and the shorter and rounder apicolateral processes on tergum X; in lateral view, the apicolateral processes in <italic><tp:taxon-name><tp:taxon-name-part taxon-name-part-type="genus" reg="Atanatolica">A.</tp:taxon-name-part><tp:taxon-name-part taxon-name-part-type="species" reg="andina">andina</tp:taxon-name-part></tp:taxon-name></italic> sp. n. are much shorter than the apicomesal processes, whereas in <italic><tp:taxon-name><tp:taxon-name-part taxon-name-part-type="genus" reg="Atanatolica">A.</tp:taxon-name-part><tp:taxon-name-part taxon-name-part-type="species" reg="acuminata">acuminata</tp:taxon-name-part></tp:taxon-name></italic>, both processes are roughly equal in length and the apicolateral processes are accuminate. Additionally, the inferior appendages in <italic><tp:taxon-name><tp:taxon-name-part taxon-name-part-type="genus" reg="Atanatolica">A.</tp:taxon-name-part><tp:taxon-name-part taxon-name-part-type="species" reg="andina">andina</tp:taxon-name-part></tp:taxon-name></italic> sp. n. are inflated mesally in lateral view, but not in <italic><tp:taxon-name><tp:taxon-name-part taxon-name-part-type="genus" reg="Atanatolica">A.</tp:taxon-name-part><tp:taxon-name-part taxon-name-part-type="species" reg="acuminata">acuminata</tp:taxon-name-part></tp:taxon-name></italic>. From <italic><tp:taxon-name><tp:taxon-name-part taxon-name-part-type="genus" reg="Atanatolica">A.</tp:taxon-name-part><tp:taxon-name-part taxon-name-part-type="species" reg="dominicana">dominicana</tp:taxon-name-part></tp:taxon-name></italic>, it differs by having a much narrower and shallower mesal cleft on tergum X between the apicomesal processes. Additionally, the posteromesal margin of the inferior appendages in ventral view is rounder and more pronounced in <italic><tp:taxon-name><tp:taxon-name-part taxon-name-part-type="genus" reg="Atanatolica">A.</tp:taxon-name-part><tp:taxon-name-part taxon-name-part-type="species" reg="andina">andina</tp:taxon-name-part></tp:taxon-name></italic> sp. n., whereas in <italic><tp:taxon-name><tp:taxon-name-part taxon-name-part-type="genus" reg="Atanatolica">A.</tp:taxon-name-part><tp:taxon-name-part taxon-name-part-type="species" reg="dominicana">dominicana</tp:taxon-name-part></tp:taxon-name></italic>, this margin is straight.</p></tp:treatment-sec><tp:treatment-sec sec-type="description" id="SECID0EVFAE"><title>Description.</title><p><bold>Adult male.</bold> Forewing length 9.8 ± 0.5 mm (n = 3). General color black, forewing membrane brown, covered in brown and white setae. Head with long, brown setae. Antennae with long, brown setae on scape and pedicel, flagellomeres with dark brown setae and ring of white setae basally. Maxillary palps brown, with long, brown hairs. Thorax black, with dark brown hairs. Forelegs brown, tarsomeres with white ring basally; mid legs dark brown with white setae; hind legs dark brown with white setae, interspersed with brown spines, increasing in thickness towards the tarsal segments. Tibial spur formula 0, 2, 2.</p></tp:treatment-sec><tp:treatment-sec sec-type="Genitalia" id="SECID0E4FAE"><title>Genitalia.</title><p>Segment IX annular, short, with anterior margin sinuous, posterior margin slightly produced mesally (Figure <xref ref-type="fig" rid="F1">2A</xref>). Preanal appendages shorter than tergum X, slender, digitate, setose (Figure <xref ref-type="fig" rid="F1">2A, B</xref>). Tergum X slightly notched apicomesally, basal portion of tergum X membranous, with two pairs of sclerotized apical processes; apicomesal processes digitate and directed upwards in lateral view (Figure <xref ref-type="fig" rid="F1">2A</xref>); apicolateral processes much shorter than apicomesal processes, thumb-like, directed laterad in dorsal and caudoventral views (Figure <xref ref-type="fig" rid="F1">2B, D</xref>); apices with short spicules (Figure <xref ref-type="fig" rid="F1">2A, B, D</xref>). Inferior appendages with basal portion of first segment broad, setose, highly pigmented, mesal margin rounded, apical portion digitate, straight, slightly inflated subapically in ventral view (Figure <xref ref-type="fig" rid="F1">2C</xref>), covered with stout, spine-like setae on its mesal surface; second article short, rectangular (Fig. <xref ref-type="fig" rid="F1">2A, C</xref>). Phallic apparatus simple, without any processes; phallobase tubular; phallotremal sclerites complex, consisting of pair of elongated sclerites basally (very faint in the specimens examined), hooked sclerite subapically, and U-shaped sclerite apically (rectangular in lateral view); endothecal membranes trilobed (Figure <xref ref-type="fig" rid="F1">2E</xref>).</p><fig id="F1" position="float" orientation="portrait"><label>Figure 2.</label><caption><p><italic><tp:taxon-name><tp:taxon-name-part taxon-name-part-type="genus" reg="Atanatolica">Atanatolica</tp:taxon-name-part><tp:taxon-name-part taxon-name-part-type="species" reg="andina">andina</tp:taxon-name-part></tp:taxon-name></italic> sp. n., male genitalia. <bold>A</bold> Lateral <bold>B</bold> Segments IX and X, dorsal <bold>C</bold> Inferior appendage, ventral <bold>D</bold> Tergum X, caudoventral <bold>E</bold> Phallic apparatus, lateral (inset: phallic apparatus apex, ventral). Abbreviations: IX abdominal segment IX, X abdominal tergum X.</p></caption><graphic xmlns:xlink="http://www.w3.org/1999/xlink" xlink:href="zookeys-793-097-g002.jpg" position="float" orientation="portrait" xlink:type="simple" id="oo_238717.jpg"/></fig></tp:treatment-sec><tp:treatment-sec sec-type="Holotype male" id="SECID0EFIAE"><title>Holotype male.</title><p><bold>ECUADOR</bold>: <bold>Napo</bold>: Reserva Ecológica Cayambe-Coca waterfall, rd. to Oyacachi, <named-content xmlns:xlink="http://www.w3.org/1999/xlink" content-type="dwc:verbatimCoordinates" xlink:type="simple"><named-content content-type="geo-json" specific-use="{&#34;type&#34;:&#34;Point&#34;,&#34;coordinates&#34;:[-78.150500,-0.326210]}" id="NCID0ESIAE" xlink:type="simple">0.32621S, 78.1505W</named-content></named-content>, 3690 m, 26.ii.2012, B Ríos-Touma, L Pita (<named-content xmlns:xlink="http://www.w3.org/1999/xlink" content-type="dwc:institutional_code" xlink:type="simple">UMSP</named-content>) [UMSP000098741].</p></tp:treatment-sec><tp:treatment-sec sec-type="Paratypes" id="SECID0E3IAE"><title>Paratypes.</title><p><bold>ECUADOR</bold>: <bold>Chimborazo</bold>: small roadside waterfall on Highway E-46 (via Riobamba - Macas), <named-content xmlns:xlink="http://www.w3.org/1999/xlink" content-type="dwc:verbatimCoordinates" xlink:type="simple"><named-content content-type="geo-json" specific-use="{&#34;type&#34;:&#34;Point&#34;,&#34;coordinates&#34;:[-78.504700,-2.175720]}" id="NCID0EJJAE" xlink:type="simple">2.17572S, 78.5047W</named-content></named-content>, 3527 m, 2♂, 25.i.2015, R Holzenthal, B Ríos-Touma (<named-content xmlns:xlink="http://www.w3.org/1999/xlink" content-type="dwc:institutional_code" xlink:type="simple">MECN</named-content>); <bold>Napo</bold>: unnamed trib. to Oyacachi R., ca. 5.2 mi W of Oyacachi, <named-content xmlns:xlink="http://www.w3.org/1999/xlink" content-type="dwc:verbatimCoordinates" xlink:type="simple"><named-content content-type="geo-json" specific-use="{&#34;type&#34;:&#34;Point&#34;,&#34;coordinates&#34;:[-78.005900,-0.229504]}" id="NCID0EYJAE" xlink:type="simple">0.229504S, 78.0059W</named-content></named-content>, 2823 m, 1♂, 24.ii.2012, B Gill (<named-content xmlns:xlink="http://www.w3.org/1999/xlink" content-type="dwc:institutional_code" xlink:type="simple">NMNH</named-content>), unnamed tributary to Papallacta River, Hwy. E-28, ca. 1 km SW Papallacta, <named-content xmlns:xlink="http://www.w3.org/1999/xlink" content-type="dwc:verbatimCoordinates" xlink:type="simple"><named-content content-type="geo-json" specific-use="{&#34;type&#34;:&#34;Point&#34;,&#34;coordinates&#34;:[-78.143500,-0.385890]}" id="NCID0EFKAE" xlink:type="simple">0.38589S, 78.1435W</named-content></named-content>, 3246 m, 8♂, 6♀, 25.i.2012, B Gill (<named-content xmlns:xlink="http://www.w3.org/1999/xlink" content-type="dwc:institutional_code" xlink:type="simple">NMNH</named-content>), stream, 2.73 Km W Papallacta, Hwy. E-28, <named-content xmlns:xlink="http://www.w3.org/1999/xlink" content-type="dwc:verbatimCoordinates" xlink:type="simple"><named-content content-type="geo-json" specific-use="{&#34;type&#34;:&#34;Point&#34;,&#34;coordinates&#34;:[-78.225400,-0.534639]}" id="NCID0ESKAE" xlink:type="simple">0.534639S, 78.2254W</named-content></named-content>, 3982 m, 8♂, 25.i.2012, B Kondratieff, B Gill (<named-content xmlns:xlink="http://www.w3.org/1999/xlink" content-type="dwc:institutional_code" xlink:type="simple">NMNH</named-content>).</p></tp:treatment-sec><tp:treatment-sec sec-type="etymology" id="SECID0E3KAE"><title>Etymology.</title><p>Named after the Andean ranges where the specimens were collected.</p></tp:treatment-sec><tp:treatment-sec sec-type="distribution" id="SECID0EBLAE"><title>Distribution.</title><p>Napo and Chimborazo Provinces (Ecuador) (Figure <xref ref-type="fig" rid="F7">8</xref>). The species occurs at the highest elevation ever recorded for the genus.</p></tp:treatment-sec><tp:treatment-sec><!--Section generated to contain objects referenced in tp:taxon-treatment.--><fig id="F7" position="float" orientation="portrait"><label>Figure 8.</label><caption><p>Distribution map of the new <italic><tp:taxon-name><tp:taxon-name-part taxon-name-part-type="genus" reg="Atanatolica">Atanatolica</tp:taxon-name-part></tp:taxon-name></italic> species described from Ecuador.</p></caption><graphic xmlns:xlink="http://www.w3.org/1999/xlink" xlink:href="zookeys-793-097-g008.jpg" position="float" orientation="portrait" xlink:type="simple" id="oo_238726.jpg"/></fig></tp:treatment-sec></tp:taxon-treatment>
