# Supplementary material for: New Atanatolica species from Ecuador (Trichoptera, Leptoceridae)
Source: Zookeys. 2018 Oct 29;(793):97–114. doi: 10.3897/zookeys.793.26712 (PMC6218556; doi:10.3897/zookeys.793.26712)
Supplement: XML Treatment for Atanatolica angulata [file zookeys.793.26712-treatment2.xml]

<!DOCTYPE tp:taxon-treatment
  PUBLIC "-//TaxonX//DTD Taxonomic Treatment Publishing DTD v0 20100105//EN" "tax-treatment-NSO.dtd">
<tp:taxon-treatment xmlns:tp="http://www.plazi.org/taxpub"><tp:treatment-meta><kwd-group><label>Taxon classification</label><kwd><named-content xmlns:xlink="http://www.w3.org/1999/xlink" content-type="kingdom">Animalia</named-content></kwd><kwd><named-content xmlns:xlink="http://www.w3.org/1999/xlink" content-type="order">Trichoptera</named-content></kwd><kwd><named-content xmlns:xlink="http://www.w3.org/1999/xlink" content-type="family">Leptoceridae</named-content></kwd></kwd-group><mixed-citation publication-type="journal"><person-group><name><surname>Rázuri-Gonzales</surname><given-names>Ernesto</given-names></name><name><surname>Holzenthal</surname><given-names>Ralph W</given-names></name><name><surname>Ríos-Touma</surname><given-names>Blanca</given-names></name></person-group><article-title>New <italic><tp:taxon-name><tp:taxon-name-part taxon-name-part-type="genus" reg="Atanatolica">Atanatolica</tp:taxon-name-part></tp:taxon-name></italic> species from Ecuador (<tp:taxon-name><tp:taxon-name-part taxon-name-part-type="order">Trichoptera</tp:taxon-name-part></tp:taxon-name>, <tp:taxon-name><tp:taxon-name-part taxon-name-part-type="family">Leptoceridae</tp:taxon-name-part></tp:taxon-name>)</article-title><source>Zookeys</source><day>29</day><month>10</month><year>2018</year><volume>2018</volume><issue>793</issue><fpage>97</fpage><lpage>114</lpage><pub-id pub-id-type="doi">10.3897/zookeys.793.26712</pub-id></mixed-citation></tp:treatment-meta><tp:nomenclature><tp:taxon-name>
            <tp:taxon-name-part taxon-name-part-type="genus" reg="Atanatolica">Atanatolica</tp:taxon-name-part>
            <tp:taxon-name-part taxon-name-part-type="species" reg="angulata">angulata</tp:taxon-name-part>
            <object-id xmlns:xlink="http://www.w3.org/1999/xlink" content-type="zoobank" xlink:type="simple">http://zoobank.org/4FFF866C-42EA-4014-BFFD-091D54B755A1</object-id>
          </tp:taxon-name><tp:taxon-status xmlns:xlink="http://www.w3.org/1999/xlink" xlink:type="simple">sp. n.</tp:taxon-status><xref ref-type="fig" rid="F2">Figs 3</xref><xref ref-type="fig" rid="F7">, 8</xref></tp:nomenclature><tp:treatment-sec sec-type="diagnosis" id="SECID0E2MAE"><title>Diagnosis.</title><p>This species is related to <italic><tp:taxon-name><tp:taxon-name-part taxon-name-part-type="genus" reg="Atanatolica">A.</tp:taxon-name-part><tp:taxon-name-part taxon-name-part-type="species" reg="aurea">aurea</tp:taxon-name-part></tp:taxon-name></italic> Holzenthal, 1988 from Colombia, and <italic><tp:taxon-name><tp:taxon-name-part taxon-name-part-type="genus" reg="Atanatolica">A.</tp:taxon-name-part><tp:taxon-name-part taxon-name-part-type="species" reg="penai">penai</tp:taxon-name-part></tp:taxon-name></italic> Holzenthal, 1988 from Bolivia, especially in the broad apicomesal processes of tergum X. The new species differs from <italic><tp:taxon-name><tp:taxon-name-part taxon-name-part-type="genus" reg="Atanatolica">A.</tp:taxon-name-part><tp:taxon-name-part taxon-name-part-type="species" reg="aurea">aurea</tp:taxon-name-part></tp:taxon-name></italic> by the much shorter, acute, angulate apicomesal processes, and the rounded apicolateral processes on tergum X as well as the shape of the inferior appendages, especially the posteromesal margin of the first segment of this structure in ventral view. From <italic><tp:taxon-name><tp:taxon-name-part taxon-name-part-type="genus" reg="Atanatolica">A.</tp:taxon-name-part><tp:taxon-name-part taxon-name-part-type="species" reg="penai">penai</tp:taxon-name-part></tp:taxon-name></italic>, it differs by the shape of the apicomesal processes of tergum X, which in <italic><tp:taxon-name><tp:taxon-name-part taxon-name-part-type="genus" reg="Atanatolica">A.</tp:taxon-name-part><tp:taxon-name-part taxon-name-part-type="species" reg="angulata">angulata</tp:taxon-name-part></tp:taxon-name></italic> sp. n. are strongly angulate. They also differ by the shape of the inferior appendages, which have a mesal bump on the inner surface in <italic><tp:taxon-name><tp:taxon-name-part taxon-name-part-type="genus" reg="Atanatolica">A.</tp:taxon-name-part><tp:taxon-name-part taxon-name-part-type="species" reg="penai">penai</tp:taxon-name-part></tp:taxon-name></italic>, but not in <italic><tp:taxon-name><tp:taxon-name-part taxon-name-part-type="genus" reg="Atanatolica">A.</tp:taxon-name-part><tp:taxon-name-part taxon-name-part-type="species" reg="angulata">angulata</tp:taxon-name-part></tp:taxon-name></italic> sp. n.</p></tp:treatment-sec><tp:treatment-sec sec-type="description" id="SECID0EOPAE"><title>Description.</title><p><bold>Adult male.</bold> Forewing length 9 mm (n = 1). General color light brown, forewing membrane brown, covered in golden and brown setae. Head with long, white setae. Antennae with long, white setae on scape and pedicel, flagellomeres with dark brown setae and ring of white setae basally. Maxillary palps light brown, with long, white and short brown hairs. Thorax light brown with brown hairs. Forelegs with coxae, trochanter, and femur light brown with long, white setae; tibia and tarsomeres with white and brown setae; mid and hind legs light brown with white and brown setae, tibia and tarsomeres with two rows of dark spines ventrally. Tibial spur formula 0, 2, 2.</p></tp:treatment-sec><tp:treatment-sec sec-type="Genitalia" id="SECID0EWPAE"><title>Genitalia.</title><p>Segment IX annular, short, with anterior and posterior margins sinuous, setae on ventral and lateral surfaces not associated with warts (Figure <xref ref-type="fig" rid="F2">3A</xref>). Preanal appendages slightly shorter than tergum X, slender, digitate, setose (Figure <xref ref-type="fig" rid="F2">3A</xref>, <xref ref-type="fig" rid="F2">3B</xref>). Tergum X notched apicomesally, basal portion of tergum X membranous, with two pairs of sclerotized apical processes; apicomesal processes flattened, directed dorsad in lateral view (Figure <xref ref-type="fig" rid="F2">3A</xref>), strongly angulate, posterolateral apex acute in dorsal and caudoventral views (Figure <xref ref-type="fig" rid="F2">3B</xref>,) ; apicolateral processes capitate, directed dorsad in lateral view, slightly longer than the apicomesal processes, but equally as long in dorsal and caudoventral views (Figs <xref ref-type="fig" rid="F2">3A, B, D</xref>), digitate in dorsal and caudoventral views (Figure <xref ref-type="fig" rid="F2">3B, D</xref>). Inferior appendages with basal portion of first segment broad, setose, mesal margin forming an angle, apical portion elongate, digitate, slightly curved, and slightly inflated basally in ventral view (Figure <xref ref-type="fig" rid="F2">3C</xref>), covered with stout, spine-like setae on mesal surface; second article apparently fused with the first segment, represented by triangular semimembranous process (Figure <xref ref-type="fig" rid="F2">3A, C</xref>). Phallic apparatus simple, without any processes; phallobase short, tubular, curved downwards; phallotremal sclerite simple, spine-like, curved; endothecal membranes not everted (Figure <xref ref-type="fig" rid="F2">3E</xref>).</p><fig id="F2" position="float" orientation="portrait"><label>Figure 3.</label><caption><p><italic><tp:taxon-name><tp:taxon-name-part taxon-name-part-type="genus" reg="Atanatolica">Atanatolica</tp:taxon-name-part><tp:taxon-name-part taxon-name-part-type="species" reg="angulata">angulata</tp:taxon-name-part></tp:taxon-name></italic> sp. n., male genitalia. <bold>A</bold> Lateral <bold>B</bold> Segments IX and X, dorsal <bold>C</bold> Inferior appendage, ventral <bold>D</bold> Tergum X, caudoventral <bold>E</bold> Phallic apparatus, lateral.</p></caption><graphic xmlns:xlink="http://www.w3.org/1999/xlink" xlink:href="zookeys-793-097-g003.jpg" position="float" orientation="portrait" xlink:type="simple" id="oo_238719.jpg"/></fig></tp:treatment-sec><tp:treatment-sec sec-type="Holotype male" id="SECID0EGSAE"><title>Holotype male.</title><p><bold>ECUADOR</bold>: <bold>Napo</bold>: Río Jondachi, 30 km N Tena, 950 m, 10.ix.1990, OS Flint (<named-content xmlns:xlink="http://www.w3.org/1999/xlink" content-type="dwc:institutional_code" xlink:type="simple">NMNH</named-content>) [USNMENT01295341].</p></tp:treatment-sec><tp:treatment-sec sec-type="etymology" id="SECID0EVSAE"><title>Etymology.</title><p>The specific name <italic><tp:taxon-name><tp:taxon-name-part taxon-name-part-type="genus" reg="Atanatolica"/><tp:taxon-name-part taxon-name-part-type="species" reg="angulata">angulata</tp:taxon-name-part></tp:taxon-name></italic> is a Latin adjective referring to the angulate apicomesal processes on tergum X.</p></tp:treatment-sec><tp:treatment-sec sec-type="distribution" id="SECID0EFTAE"><title>Distribution.</title><p>Napo Province (Ecuador) (Figure <xref ref-type="fig" rid="F7">8</xref>).</p></tp:treatment-sec><tp:treatment-sec><!--Section generated to contain objects referenced in tp:taxon-treatment.--><fig id="F7" position="float" orientation="portrait"><label>Figure 8.</label><caption><p>Distribution map of the new <italic><tp:taxon-name><tp:taxon-name-part taxon-name-part-type="genus" reg="Atanatolica">Atanatolica</tp:taxon-name-part></tp:taxon-name></italic> species described from Ecuador.</p></caption><graphic xmlns:xlink="http://www.w3.org/1999/xlink" xlink:href="zookeys-793-097-g008.jpg" position="float" orientation="portrait" xlink:type="simple" id="oo_238726.jpg"/></fig></tp:treatment-sec></tp:taxon-treatment>
