# Supplementary material for: New Atanatolica species from Ecuador (Trichoptera, Leptoceridae)
Source: Zookeys. 2018 Oct 29;(793):97–114. doi: 10.3897/zookeys.793.26712 (PMC6218556; doi:10.3897/zookeys.793.26712)
Supplement: XML Treatment for Atanatolica curvata [file zookeys.793.26712-treatment3.xml]

<!DOCTYPE tp:taxon-treatment
  PUBLIC "-//TaxonX//DTD Taxonomic Treatment Publishing DTD v0 20100105//EN" "tax-treatment-NSO.dtd">
<tp:taxon-treatment xmlns:tp="http://www.plazi.org/taxpub"><tp:treatment-meta><kwd-group><label>Taxon classification</label><kwd><named-content xmlns:xlink="http://www.w3.org/1999/xlink" content-type="kingdom">Animalia</named-content></kwd><kwd><named-content xmlns:xlink="http://www.w3.org/1999/xlink" content-type="order">Trichoptera</named-content></kwd><kwd><named-content xmlns:xlink="http://www.w3.org/1999/xlink" content-type="family">Leptoceridae</named-content></kwd></kwd-group><mixed-citation publication-type="journal"><person-group><name><surname>Rázuri-Gonzales</surname><given-names>Ernesto</given-names></name><name><surname>Holzenthal</surname><given-names>Ralph W</given-names></name><name><surname>Ríos-Touma</surname><given-names>Blanca</given-names></name></person-group><article-title>New <italic><tp:taxon-name><tp:taxon-name-part taxon-name-part-type="genus" reg="Atanatolica">Atanatolica</tp:taxon-name-part></tp:taxon-name></italic> species from Ecuador (<tp:taxon-name><tp:taxon-name-part taxon-name-part-type="order">Trichoptera</tp:taxon-name-part></tp:taxon-name>, <tp:taxon-name><tp:taxon-name-part taxon-name-part-type="family">Leptoceridae</tp:taxon-name-part></tp:taxon-name>)</article-title><source>Zookeys</source><day>29</day><month>10</month><year>2018</year><volume>2018</volume><issue>793</issue><fpage>97</fpage><lpage>114</lpage><pub-id pub-id-type="doi">10.3897/zookeys.793.26712</pub-id></mixed-citation></tp:treatment-meta><tp:nomenclature><tp:taxon-name>
            <tp:taxon-name-part taxon-name-part-type="genus" reg="Atanatolica">Atanatolica</tp:taxon-name-part>
            <tp:taxon-name-part taxon-name-part-type="species" reg="curvata">curvata</tp:taxon-name-part>
            <object-id xmlns:xlink="http://www.w3.org/1999/xlink" content-type="zoobank" xlink:type="simple">http://zoobank.org/2291EBFF-73FF-4F10-A776-C426797601AA</object-id>
          </tp:taxon-name><tp:taxon-status xmlns:xlink="http://www.w3.org/1999/xlink" xlink:type="simple">sp. n.</tp:taxon-status><xref ref-type="fig" rid="F3">Figs 4</xref><xref ref-type="fig" rid="F7">, 8</xref></tp:nomenclature><tp:treatment-sec sec-type="diagnosis" id="SECID0E6UAE"><title>Diagnosis.</title><p>This new species resembles <italic><tp:taxon-name><tp:taxon-name-part taxon-name-part-type="genus" reg="Atanatolica">A.</tp:taxon-name-part><tp:taxon-name-part taxon-name-part-type="species" reg="homora">homora</tp:taxon-name-part></tp:taxon-name></italic> Oláh, 2016 from Peru in that both possess paired, basodorsal membranous lobes on tergum X, but in <italic><tp:taxon-name><tp:taxon-name-part taxon-name-part-type="genus" reg="Atanatolica">A.</tp:taxon-name-part><tp:taxon-name-part taxon-name-part-type="species" reg="homora">homora</tp:taxon-name-part></tp:taxon-name></italic> these lobes bear peg-like setae and are narrower than in <italic><tp:taxon-name><tp:taxon-name-part taxon-name-part-type="genus" reg="Atanatolica">A.</tp:taxon-name-part><tp:taxon-name-part taxon-name-part-type="species" reg="curvata">curvata</tp:taxon-name-part></tp:taxon-name></italic> sp. n. Also, the apicomesal processes of tergum X are long and capitate in <italic><tp:taxon-name><tp:taxon-name-part taxon-name-part-type="genus" reg="Atanatolica">A.</tp:taxon-name-part><tp:taxon-name-part taxon-name-part-type="species" reg="homora">homora</tp:taxon-name-part></tp:taxon-name></italic> (<xref ref-type="bibr" rid="B15">Oláh 2016</xref>, fig 26), but short and digitate in <italic><tp:taxon-name><tp:taxon-name-part taxon-name-part-type="genus" reg="Atanatolica">A.</tp:taxon-name-part><tp:taxon-name-part taxon-name-part-type="species" reg="curvata">curvata</tp:taxon-name-part></tp:taxon-name></italic> sp. n. (Figure <xref ref-type="fig" rid="F3">4B, D</xref>).</p></tp:treatment-sec><tp:treatment-sec sec-type="description" id="SECID0EEXAE"><title>Description.</title><p><bold>Adult male.</bold> Forewing length 10.5 mm (n = 1). General color light brown, forewing membrane light brown, covered in golden setae throughout wing membrane and brown setae on costal margin. Head with long, yellow setae dorsally, brown setae ventrally. Antennae broken at second flagellomere, scape and pedicel with long, light brown setae. Maxillary palps light brown, with long, brown hairs. Thorax light brown with long, yellow setae. Forelegs light brown, tibia with brown setae, tarsomeres with white ring basally; mid and hind legs with yellow setae, and two rows of dark spines on tibia and tarsomeres. Tibial spur formula 0, 2, 2.</p></tp:treatment-sec><tp:treatment-sec sec-type="Genitalia" id="SECID0EMXAE"><title>Genitalia.</title><p>Segment IX annular, short, with anterior and posterior margins sinuous, with setae on ventral and lateral surfaces (ventral setae arising from a wart) (Fig. <xref ref-type="fig" rid="F3">4A</xref>). Preanal appendages shorter than tergum X, slender, digitate, setose (Figure <xref ref-type="fig" rid="F3">4A</xref>, <xref ref-type="fig" rid="F3">4B</xref>). Tergum X slightly notched apicomesally, basodorsal portion of tergum X membranous, produced into pair of membranous lobes; with two pairs of sclerotized apical processes; apicomesal processes digitate and directed dorsad in lateral view (Figure <xref ref-type="fig" rid="F3">4A</xref>); apicolateral processes shorter than apicomesal processes, apex subtriangular in dorsal view, directed laterad in dorsal and caudoventral views (Figure <xref ref-type="fig" rid="F3">4B</xref>, <xref ref-type="fig" rid="F3">4D</xref>). Inferior appendages with basal portion of first segment broad, setose, highly pigmented, mesal margin concave in ventral view (Figure <xref ref-type="fig" rid="F3">4C</xref>), apical portion digitate, curved mesad, inflated apically in ventral view, covered with stout, spine-like setae on its mesal surface; second article very small, short, triangular (Figures <xref ref-type="fig" rid="F3">4A</xref>, <xref ref-type="fig" rid="F3">4C</xref>). Phallic apparatus simple, without any processes; phallobase tubular; phallotremal sclerite simple, U-shaped in ventral view; endothecal membranes not everted (Figure <xref ref-type="fig" rid="F3">4D</xref>).</p><fig id="F3" position="float" orientation="portrait"><label>Figure 4.</label><caption><p><italic><tp:taxon-name><tp:taxon-name-part taxon-name-part-type="genus" reg="Atanatolica">Atanatolica</tp:taxon-name-part><tp:taxon-name-part taxon-name-part-type="species" reg="curvata">curvata</tp:taxon-name-part></tp:taxon-name></italic> sp. n., male genitalia. <bold>A</bold> Lateral <bold>B</bold> Segments IX and X, dorsal <bold>C</bold> Inferior appendage, ventral <bold>D</bold> Tergum X, caudoventral <bold>E</bold> Phallic apparatus, lateral (inset: phallotremal sclerite, ventral).</p></caption><graphic xmlns:xlink="http://www.w3.org/1999/xlink" xlink:href="zookeys-793-097-g004.jpg" position="float" orientation="portrait" xlink:type="simple" id="oo_238720.jpg"/></fig></tp:treatment-sec><tp:treatment-sec sec-type="Holotype male" id="SECID0E3ZAE"><title>Holotype male.</title><p><bold>ECUADOR</bold>: <bold>Napo</bold>: 12 km W Baeza, 2380 m, 09.ix.1990, OS Flint (<named-content xmlns:xlink="http://www.w3.org/1999/xlink" content-type="dwc:institutional_code" xlink:type="simple">NMNH</named-content>) [USNMENT01295342].</p></tp:treatment-sec><tp:treatment-sec sec-type="etymology" id="SECID0EL1AE"><title>Etymology.</title><p>The specific name <italic><tp:taxon-name><tp:taxon-name-part taxon-name-part-type="genus" reg="Atanatolica"/><tp:taxon-name-part taxon-name-part-type="species" reg="curvata">curvata</tp:taxon-name-part></tp:taxon-name></italic> is a Latin adjective that means curved and refers to the strongly curved inferior appendages in ventral view.</p></tp:treatment-sec><tp:treatment-sec sec-type="distribution" id="SECID0E21AE"><title>Distribution.</title><p>Napo Province (Ecuador) (Figure <xref ref-type="fig" rid="F7">8</xref>).</p></tp:treatment-sec><tp:treatment-sec><!--Section generated to contain objects referenced in tp:taxon-treatment.--><fig id="F7" position="float" orientation="portrait"><label>Figure 8.</label><caption><p>Distribution map of the new <italic><tp:taxon-name><tp:taxon-name-part taxon-name-part-type="genus" reg="Atanatolica">Atanatolica</tp:taxon-name-part></tp:taxon-name></italic> species described from Ecuador.</p></caption><graphic xmlns:xlink="http://www.w3.org/1999/xlink" xlink:href="zookeys-793-097-g008.jpg" position="float" orientation="portrait" xlink:type="simple" id="oo_238726.jpg"/></fig></tp:treatment-sec><ref-list><ref id="B15"><mixed-citation xmlns:xlink="http://www.w3.org/1999/xlink" xlink:type="simple"><person-group><name name-style="western"><surname>Oláh</surname><given-names>J</given-names></name></person-group> (<year>2016</year>) <article-title>New species and records of <tp:taxon-name><tp:taxon-name-part taxon-name-part-type="order">Trichoptera</tp:taxon-name-part></tp:taxon-name> collected by Mr. A. G. Duff.</article-title><source>More phenomics and less genomics! Opuscula Zoologica (Budapest)</source><volume>47</volume>: <fpage>155</fpage>–<lpage>171</lpage>.</mixed-citation></ref></ref-list></tp:taxon-treatment>
