# Supplementary material for: New Atanatolica species from Ecuador (Trichoptera, Leptoceridae)
Source: Zookeys. 2018 Oct 29;(793):97–114. doi: 10.3897/zookeys.793.26712 (PMC6218556; doi:10.3897/zookeys.793.26712)
Supplement: XML Treatment for Atanatolica decouxi [file zookeys.793.26712-treatment4.xml]

<!DOCTYPE tp:taxon-treatment
  PUBLIC "-//TaxonX//DTD Taxonomic Treatment Publishing DTD v0 20100105//EN" "tax-treatment-NSO.dtd">
<tp:taxon-treatment xmlns:tp="http://www.plazi.org/taxpub"><tp:treatment-meta><kwd-group><label>Taxon classification</label><kwd><named-content xmlns:xlink="http://www.w3.org/1999/xlink" content-type="kingdom">Animalia</named-content></kwd><kwd><named-content xmlns:xlink="http://www.w3.org/1999/xlink" content-type="order">Trichoptera</named-content></kwd><kwd><named-content xmlns:xlink="http://www.w3.org/1999/xlink" content-type="family">Leptoceridae</named-content></kwd></kwd-group><mixed-citation publication-type="journal"><person-group><name><surname>Rázuri-Gonzales</surname><given-names>Ernesto</given-names></name><name><surname>Holzenthal</surname><given-names>Ralph W</given-names></name><name><surname>Ríos-Touma</surname><given-names>Blanca</given-names></name></person-group><article-title>New <italic><tp:taxon-name><tp:taxon-name-part taxon-name-part-type="genus" reg="Atanatolica">Atanatolica</tp:taxon-name-part></tp:taxon-name></italic> species from Ecuador (<tp:taxon-name><tp:taxon-name-part taxon-name-part-type="order">Trichoptera</tp:taxon-name-part></tp:taxon-name>, <tp:taxon-name><tp:taxon-name-part taxon-name-part-type="family">Leptoceridae</tp:taxon-name-part></tp:taxon-name>)</article-title><source>Zookeys</source><day>29</day><month>10</month><year>2018</year><volume>2018</volume><issue>793</issue><fpage>97</fpage><lpage>114</lpage><pub-id pub-id-type="doi">10.3897/zookeys.793.26712</pub-id></mixed-citation></tp:treatment-meta><tp:nomenclature><tp:taxon-name>
            <tp:taxon-name-part taxon-name-part-type="genus" reg="Atanatolica">Atanatolica</tp:taxon-name-part>
            <tp:taxon-name-part taxon-name-part-type="species" reg="decouxi">decouxi</tp:taxon-name-part>
            <object-id xmlns:xlink="http://www.w3.org/1999/xlink" content-type="zoobank" xlink:type="simple">http://zoobank.org/BA4AF849-3B55-4347-B792-7EC60AF47C03</object-id>
          </tp:taxon-name><tp:taxon-status xmlns:xlink="http://www.w3.org/1999/xlink" xlink:type="simple">sp. n.</tp:taxon-status><xref ref-type="fig" rid="F9">Figs 1B</xref><xref ref-type="fig" rid="F4">, 5</xref><xref ref-type="fig" rid="F5">, 6</xref><xref ref-type="fig" rid="F6">, 7</xref><xref ref-type="fig" rid="F7">, 8</xref></tp:nomenclature><tp:treatment-sec sec-type="diagnosis" id="SECID0EB4AE"><title>Diagnosis.</title><p>Morphology of the male genitalia of <italic><tp:taxon-name><tp:taxon-name-part taxon-name-part-type="genus" reg="Atanatolica">A.</tp:taxon-name-part><tp:taxon-name-part taxon-name-part-type="species" reg="decouxi">decouxi</tp:taxon-name-part></tp:taxon-name></italic> sp. n. is similar to <italic><tp:taxon-name><tp:taxon-name-part taxon-name-part-type="genus" reg="Atanatolica">A.</tp:taxon-name-part><tp:taxon-name-part taxon-name-part-type="species" reg="cotopaxi">cotopaxi</tp:taxon-name-part></tp:taxon-name></italic> Holzenthal, 1988 and <italic><tp:taxon-name><tp:taxon-name-part taxon-name-part-type="genus" reg="Atanatolica">A.</tp:taxon-name-part><tp:taxon-name-part taxon-name-part-type="species" reg="muyupampa">muyupampa</tp:taxon-name-part></tp:taxon-name></italic> Holzenthal, 1988 from Ecuador and Bolivia, respectively. From <italic><tp:taxon-name><tp:taxon-name-part taxon-name-part-type="genus" reg="Atanatolica">A.</tp:taxon-name-part><tp:taxon-name-part taxon-name-part-type="species" reg="cotopaxi">cotopaxi</tp:taxon-name-part></tp:taxon-name></italic>, it differs by the slightly posteromesally produced segment IX, the longer preanal appendages reaching the apex of tergum X, and the shape and length of the apicolateral processes on tergum X, which are much shorter in <italic><tp:taxon-name><tp:taxon-name-part taxon-name-part-type="genus" reg="Atanatolica">A.</tp:taxon-name-part><tp:taxon-name-part taxon-name-part-type="species" reg="cotopaxi">cotopaxi</tp:taxon-name-part></tp:taxon-name></italic>. The putative larvae of <italic><tp:taxon-name><tp:taxon-name-part taxon-name-part-type="genus" reg="Atanatolica">A.</tp:taxon-name-part><tp:taxon-name-part taxon-name-part-type="species" reg="decouxi">decouxi</tp:taxon-name-part></tp:taxon-name></italic> sp. n. has spines on the anterior margin of the legs, similar to those found in <italic><tp:taxon-name><tp:taxon-name-part taxon-name-part-type="genus" reg="Atanatolica">A.</tp:taxon-name-part><tp:taxon-name-part taxon-name-part-type="species" reg="cotopaxi">cotopaxi</tp:taxon-name-part></tp:taxon-name></italic>, as illustrated by <xref ref-type="bibr" rid="B9">Holzenthal (1988)</xref>, but the adults are light brown, whereas in <italic><tp:taxon-name><tp:taxon-name-part taxon-name-part-type="genus" reg="Atanatolica">A.</tp:taxon-name-part><tp:taxon-name-part taxon-name-part-type="species" reg="cotopaxi">cotopaxi</tp:taxon-name-part></tp:taxon-name></italic>, they are dark brown. <italic><tp:taxon-name><tp:taxon-name-part taxon-name-part-type="genus" reg="Atanatolica">Atanatolica</tp:taxon-name-part><tp:taxon-name-part taxon-name-part-type="species" reg="muyupampa">muyupampa</tp:taxon-name-part></tp:taxon-name></italic> differs from <italic><tp:taxon-name><tp:taxon-name-part taxon-name-part-type="genus" reg="Atanatolica">A.</tp:taxon-name-part><tp:taxon-name-part taxon-name-part-type="species" reg="decouxi">decouxi</tp:taxon-name-part></tp:taxon-name></italic> sp. n. by the shorter and laterally directed apicomesal processes on tergum X, and the deeper mesal cleft on tergum X between the apicomesal processes; in <italic><tp:taxon-name><tp:taxon-name-part taxon-name-part-type="genus" reg="Atanatolica">A.</tp:taxon-name-part><tp:taxon-name-part taxon-name-part-type="species" reg="decouxi">decouxi</tp:taxon-name-part></tp:taxon-name></italic> sp. n. both of these processes are apically rugose. Additionally, the inferior appendage in <italic><tp:taxon-name><tp:taxon-name-part taxon-name-part-type="genus" reg="Atanatolica">A.</tp:taxon-name-part><tp:taxon-name-part taxon-name-part-type="species" reg="decouxi">decouxi</tp:taxon-name-part></tp:taxon-name></italic> sp. n. is straight in ventral view, but curved mesad in <italic><tp:taxon-name><tp:taxon-name-part taxon-name-part-type="genus" reg="Atanatolica">A.</tp:taxon-name-part><tp:taxon-name-part taxon-name-part-type="species" reg="muyupampa">muyupampa</tp:taxon-name-part></tp:taxon-name></italic>.</p></tp:treatment-sec><tp:treatment-sec sec-type="description" id="SECID0E2BAG"><title>Description.</title><p><bold>Adult male.</bold> Forewing length 11 ± 0.5 mm (n = 3). General color light brown, forewing membrane light brown, covered in brown setae along the costal margin and yellow setae through the remainder of the forewing. Head with yellow and light brown hairs. Antennae with light brown hairs on the scape and pedicel, flagellomeres with dark brown setae and ring of white setae basally. Maxillary palps light brown, with long, brown hairs. Thorax brown with yellow and brown hairs. Fore and midlegs with coxae and trochanter with light brown hairs, remaining segments with dark brown setae and ring of yellow hairs basally. Hind legs with yellow hairs and interspersed brown spines, increasing in thickness towards the tarsal segments. Tibial spur formula 0, 2, 2.</p></tp:treatment-sec><tp:treatment-sec sec-type="Genitalia" id="SECID0EDCAG"><title>Genitalia.</title><p>Segment IX annular, short, with anterior margin sinuous, posterior margin slightly produced mesally (Figure <xref ref-type="fig" rid="F4">5A</xref>). Preanal appendages as long as tergum X, slender, digitate, setose (Figure <xref ref-type="fig" rid="F4">5A, B</xref>). Tergum X notched apicomesally, basal portion membranous, with two pairs of sclerotized apical processes; apicomesal processes digitate, slightly directed laterad in dorsal view (Figure <xref ref-type="fig" rid="F4">5B</xref>), apex rugose; apicolateral processes slightly shorter than apicomesal processes, thumb-like, directed laterad in dorsal and caudoventral views (Figure <xref ref-type="fig" rid="F4">5B, D</xref>), apex rugose. Inferior appendages with basal portion of first segment broad, setose, mesal margin rounded, apical portion digitate, almost straight in ventral view (Figure <xref ref-type="fig" rid="F4">5C</xref>), covered with stout, spine-like setae on its mesal surface; second article short, triangular, directed ventrad (Figure <xref ref-type="fig" rid="F4">5A, C</xref>). Phallic apparatus simple, without any processes; phallobase tubular; phallotremal sclerite complex, consisting of pair of elongated sclerites ventrally, hooked sclerite subapically, and U-shaped sclerite apically (subrectangular in lateral view); endothecal membranes trilobed (Figure <xref ref-type="fig" rid="F4">5E</xref>).</p><fig id="F4" position="float" orientation="portrait"><label>Figure 5.</label><caption><p><italic><tp:taxon-name><tp:taxon-name-part taxon-name-part-type="genus" reg="Atanatolica">Atanatolica</tp:taxon-name-part><tp:taxon-name-part taxon-name-part-type="species" reg="decouxi">decouxi</tp:taxon-name-part></tp:taxon-name></italic> sp. n., male genitalia. <bold>A</bold> Lateral <bold>B</bold> Segments IX and X, dorsal <bold>C</bold> Inferior appendage, ventral <bold>D</bold> Tergum X, caudoventral <bold>E</bold> Phallic apparatus, lateral (inset: phallic apparatus apex, ventral).</p></caption><graphic xmlns:xlink="http://www.w3.org/1999/xlink" xlink:href="zookeys-793-097-g005.jpg" position="float" orientation="portrait" xlink:type="simple" id="oo_238723.jpg"/></fig></tp:treatment-sec><tp:treatment-sec sec-type="Larva" id="SECID0EHEAG"><title>Larva.</title><p>Largest instars, assumed to be the 5<sup>th</sup>, up to 13.8 mm in length (n = 89).</p><p>Head (Figure <xref ref-type="fig" rid="F5">6A</xref>) ovate, brown; eyes large; antennae very short; coronal suture very short, broad; ventral apotome a single sclerite, elongate rectangular, unpigmented; head with long, prominent primary setae in postgenal region and along anterior edge of frontoclypeal apotome; parietal region and frontoclypeus covered with short, closely appressed, clear setae; labrum quadrate, prominent, with row of many short to long primary setae along anterior third and many very short secondary setae along membranous apical edge; mandibles broadly triangular, without separate teeth, with smooth mesal scraping edge, patch of curved setae in mesal concavity (Figure <xref ref-type="fig" rid="F5">6A, B</xref>). Thorax (Figure <xref ref-type="fig" rid="F5">6A</xref>): pronotum slightly longer than wide, brown, except for unpigmented posterior edge; covered with two sclerites, with many long setae dorsally and laterally on anterior half, anterior edge with row of uniformly spaced short, spine-like setae. Mesonotal sclerites almost completely covering mesonotum, brown, with pair of small elongate-oval darkly pigmented anteromesal marks; with many long setae dorsally and laterally on anterior half, mesal setae forming W-shaped row. Metanotal <italic>sa</italic>1 (<italic>setal area</italic> 1) and <italic>sa</italic>2 sclerites completely fused, forming large single median plate with posterolateral corners extended and directed medially, with brown pigmentation mesally and small patches of pigmentation along posterior edge; covered with long setae; <italic>sa</italic>3 sclerites long, oval, brown, except for narrow unpigmented mesal edge, with long marginal setae. Meso- and metapleural sclerites large, brown; metasternum (Figure <xref ref-type="fig" rid="F5">6D</xref>) with pair of ventrolateral patches of ca. 20 long setae. Foretrochantin horn-shaped (Figure <xref ref-type="fig" rid="F6">7A</xref>). Legs elongate, cylindrical, robust, brown, setose; foreleg the shortest, hind leg the longest; short, spine-like setae present on anterior (mesal) surface of tibia and tarsus of foreleg (Figure <xref ref-type="fig" rid="F6">7A</xref> and inset) and tarsi of midleg and hind leg, hind tibia with incomplete suture at basal third (Figure <xref ref-type="fig" rid="F6">7B, C</xref>, and insets); tarsal claws short, thick. Abdomen: long and slender, abdominal gills not apparent; segment I with small, elongate-oval dorsal sclerite and dorsolateral setae, one long, one short (Figure <xref ref-type="fig" rid="F5">6A</xref>); lateral hump sclerite (Figure <xref ref-type="fig" rid="F5">6C</xref>) of segment I prominent, elongate, ventral portion heavily sclerotized and encompassing membranous, raised area covered with minute setae, dorsal portion very lightly sclerotized and extending almost to dorsum of segment; with anteromesal and ventrolateral rows of ca. 4–5 setae; abdominal fringe sinuous, very narrow, composed of minute spicules; with small lateral tubercles on segment VIII (identical as those illustrated by Henriques-Oliveira and Santos 2012: fig 2H); dorsal sclerite of segment IX semicircular in dorsal view (Figure <xref ref-type="fig" rid="F5">6E</xref> upper inset), with ca. 12 alternating short and long setae along posterior edge; anal prolegs (Figure <xref ref-type="fig" rid="F5">6E</xref>) each with narrow ventral plate in addition to small lateral sclerite and ventral sole plate, dorsolaterally with darkly pigmented secondary lateral sclerite; band of uniform small spines adjacent to anal opening; anal claw with robust primary hook and single dorsal accessory hook (Figure <xref ref-type="fig" rid="F5">6E</xref> lower inset).</p><fig id="F5" position="float" orientation="portrait"><label>Figure 6.</label><caption><p><italic><tp:taxon-name><tp:taxon-name-part taxon-name-part-type="genus" reg="Atanatolica">Atanatolica</tp:taxon-name-part><tp:taxon-name-part taxon-name-part-type="species" reg="decouxi">decouxi</tp:taxon-name-part></tp:taxon-name></italic> sp. n., larva (tentative association). <bold>A</bold> Head, thorax, and abdominal; segment I, dorsal <bold>B</bold> Right mandible (enlarged), dorsal <bold>C</bold> Abdominal segment I, left lateral <bold>D</bold> Metasternum and abdominal segment I (partial), ventral <bold>E</bold> Abdominal segments IX and X, left lateral; upper inset: segment IX dorsal sclerite (enlarged), lower inset: anal claw (enlarged).</p></caption><graphic xmlns:xlink="http://www.w3.org/1999/xlink" xlink:href="zookeys-793-097-g006.jpg" position="float" orientation="portrait" xlink:type="simple" id="oo_238724.jpg"/></fig><fig id="F6" position="float" orientation="portrait"><label>Figure 7.</label><caption><p><italic><tp:taxon-name><tp:taxon-name-part taxon-name-part-type="genus" reg="Atanatolica">Atanatolica</tp:taxon-name-part><tp:taxon-name-part taxon-name-part-type="species" reg="decouxi">decouxi</tp:taxon-name-part></tp:taxon-name></italic> sp. n., larva (tentative association). <bold>A</bold> Right foreleg (inset: fore tibia and tarsus, anterior surface) <bold>B</bold> Right midleg (inset: tibia, anterior surface) <bold>C</bold> Right hind leg (inset: tibia, anterior surface) <bold>D</bold> Larval case, lateral (inset: posterior opening) <bold>E</bold> Pupal peduncle <bold>F</bold> Pupal anterior silken cap.</p></caption><graphic xmlns:xlink="http://www.w3.org/1999/xlink" xlink:href="zookeys-793-097-g007.jpg" position="float" orientation="portrait" xlink:type="simple" id="oo_238725.jpg"/></fig></tp:treatment-sec><tp:treatment-sec sec-type="Larval case" id="SECID0EPIAG"><title>Larval case.</title><p>Elongate, narrow, gently curved and tapering, up to 20 mm long (Figure <xref ref-type="fig" rid="F6">7D</xref>); composed of small sand grains; posterior opening restricted to small opening by silken ring (Figure <xref ref-type="fig" rid="F6">7D</xref> inset); prior to pupation case fixed to substrate by short silken peduncle (Figure <xref ref-type="fig" rid="F6">7E</xref>), and anterior opening closed by silken cap with single opening (Figure <xref ref-type="fig" rid="F6">7F</xref>).</p></tp:treatment-sec><tp:treatment-sec sec-type="remarks" id="SECID0EFJAG"><title>Remarks.</title><p>Larvae described here are tentatively assigned to <italic><tp:taxon-name><tp:taxon-name-part taxon-name-part-type="genus" reg="Atanatolica">A.</tp:taxon-name-part><tp:taxon-name-part taxon-name-part-type="species" reg="decouxi">decouxi</tp:taxon-name-part></tp:taxon-name></italic> sp. n. Unfortunately, no adult male metamorphotype pupae were collected to confirm the association. Larvae and adults were collected at the same site, but on different dates, and adults of only the single species were collected. In our previous collections of species in the genus and from museum material, it appears that species of <italic><tp:taxon-name><tp:taxon-name-part taxon-name-part-type="genus" reg="Atanotolica">Atanotolica</tp:taxon-name-part></tp:taxon-name></italic> do not co-occur at a site, lending support to this tentative association. The probable larva of <italic><tp:taxon-name><tp:taxon-name-part taxon-name-part-type="genus" reg="Atanatolica">A.</tp:taxon-name-part><tp:taxon-name-part taxon-name-part-type="species" reg="decouxi">decouxi</tp:taxon-name-part></tp:taxon-name></italic> is very similar to those described previously by <xref ref-type="bibr" rid="B9">Holzenthal (1988)</xref> and <xref ref-type="bibr" rid="B8">Henriques-Oliveira and Santos (2014)</xref>. The larva of <italic><tp:taxon-name><tp:taxon-name-part taxon-name-part-type="genus" reg="Atanatolica">A.</tp:taxon-name-part><tp:taxon-name-part taxon-name-part-type="species" reg="decouxi">decouxi</tp:taxon-name-part></tp:taxon-name></italic> sp. n. described here is very similar to <italic><tp:taxon-name><tp:taxon-name-part taxon-name-part-type="genus" reg="Atanatolica">A.</tp:taxon-name-part><tp:taxon-name-part taxon-name-part-type="species" reg="nordestina">nordestina</tp:taxon-name-part></tp:taxon-name></italic> Henriques-Oliveira &amp; Santos, 2014 in overall color and structure, but the morphology of the small spine-like setae on the anterior surfaces of the tibiae and tarsi may be distinctive; at least they are different from several species illustrated by <xref ref-type="bibr" rid="B9">Holzenthal (1988</xref>: figs 34–41) and most similar to those of <italic><tp:taxon-name><tp:taxon-name-part taxon-name-part-type="genus" reg="Atanatolica">A.</tp:taxon-name-part><tp:taxon-name-part taxon-name-part-type="species" reg="cotopaxi">cotopaxi</tp:taxon-name-part></tp:taxon-name></italic>. The lateral hump sclerite is also very similar to that described for <italic><tp:taxon-name><tp:taxon-name-part taxon-name-part-type="genus" reg="Atanatolica">A.</tp:taxon-name-part><tp:taxon-name-part taxon-name-part-type="species" reg="cotopaxi">cotopaxi</tp:taxon-name-part></tp:taxon-name></italic> by <xref ref-type="bibr" rid="B9">Holzenthal (1988</xref>: fig. 50) and <italic><tp:taxon-name><tp:taxon-name-part taxon-name-part-type="genus" reg="Atanatolica">A.</tp:taxon-name-part><tp:taxon-name-part taxon-name-part-type="species" reg="nordestina">nordestina</tp:taxon-name-part></tp:taxon-name></italic> (<xref ref-type="bibr" rid="B8">Henriques-Oliveira and Santos 2014</xref>: fig 2G). The case of <italic><tp:taxon-name><tp:taxon-name-part taxon-name-part-type="genus" reg="Atanatolica">A.</tp:taxon-name-part><tp:taxon-name-part taxon-name-part-type="species" reg="cotopaxi">cotopaxi</tp:taxon-name-part></tp:taxon-name></italic> is made of transparent silk with a few rock inclusions (<xref ref-type="bibr" rid="B9">Holzenthal 1988</xref>: fig 71), while those of <italic><tp:taxon-name><tp:taxon-name-part taxon-name-part-type="genus" reg="Atanatolica">A.</tp:taxon-name-part><tp:taxon-name-part taxon-name-part-type="species" reg="decouxi">decouxi</tp:taxon-name-part></tp:taxon-name></italic> sp. n. and <italic><tp:taxon-name><tp:taxon-name-part taxon-name-part-type="genus" reg="Atanatolica">A.</tp:taxon-name-part><tp:taxon-name-part taxon-name-part-type="species" reg="nordestina">nordestina</tp:taxon-name-part></tp:taxon-name></italic> are made entirely of rocks.</p></tp:treatment-sec><tp:treatment-sec sec-type="Holotype male" id="SECID0EYNAG"><title>Holotype male.</title><p><bold>ECUADOR</bold>: <bold>Imbabura</bold>: Reserva Los Cedros, Río de la Plata, <named-content xmlns:xlink="http://www.w3.org/1999/xlink" content-type="dwc:verbatimCoordinates" xlink:type="simple"><named-content content-type="geo-json" specific-use="{&#34;type&#34;:&#34;Point&#34;,&#34;coordinates&#34;:[-78.780800,0.324950]}" id="NCID0EFOAG" xlink:type="simple">0.32495N, 78.7808W</named-content></named-content>, 1587 m, 15.iii.2012, B Ríos-Touma, G Bragado, T Policha (<named-content xmlns:xlink="http://www.w3.org/1999/xlink" content-type="dwc:institutional_code" xlink:type="simple">UMSP</named-content>) [UMSP000158717].</p></tp:treatment-sec><tp:treatment-sec sec-type="Paratypes" id="SECID0EPOAG"><title>Paratypes.</title><p><bold>ECUADOR</bold>: <bold>Imbabura</bold>: Reserva Los Cedros, Río de la Plata, <named-content xmlns:xlink="http://www.w3.org/1999/xlink" content-type="dwc:verbatimCoordinates" xlink:type="simple"><named-content content-type="geo-json" specific-use="{&#34;type&#34;:&#34;Point&#34;,&#34;coordinates&#34;:[-78.780800,0.324950]}" id="NCID0E3OAG" xlink:type="simple">0.32495N, 78.7808W</named-content></named-content>, 1587 m, 1♂, 1♀, 15.iii.2012, B Ríos-Touma, G Bragado, T Policha (<named-content xmlns:xlink="http://www.w3.org/1999/xlink" content-type="dwc:institutional_code" xlink:type="simple">UMSP</named-content>), Reserva Los Cedros, tributary to Río Los Cedros, <named-content xmlns:xlink="http://www.w3.org/1999/xlink" content-type="dwc:verbatimCoordinates" xlink:type="simple"><named-content content-type="geo-json" specific-use="{&#34;type&#34;:&#34;Point&#34;,&#34;coordinates&#34;:[-78.782000,0.303740]}" id="NCID0EJPAG" xlink:type="simple">0.30374N, 78.782W</named-content></named-content>, 1312 m, 1♂, 2♀, 18-19.x.2011, R Holzenthal, B Ríos-Touma, A Encalada (<named-content xmlns:xlink="http://www.w3.org/1999/xlink" content-type="dwc:institutional_code" xlink:type="simple">MECN</named-content>).</p></tp:treatment-sec><tp:treatment-sec sec-type="material" id="SECID0ETPAG"><title>Additional material examined.</title><p><bold>ECUADOR</bold>: <bold>Imbabura</bold>: Reserva Los Cedros, Río de la Plata, <named-content xmlns:xlink="http://www.w3.org/1999/xlink" content-type="dwc:verbatimCoordinates" xlink:type="simple"><named-content content-type="geo-json" specific-use="{&#34;type&#34;:&#34;Point&#34;,&#34;coordinates&#34;:[-78.780800,0.324950]}" id="NCID0EAQAG" xlink:type="simple">0.32495N, 78.7808W</named-content></named-content>, 1587 m, 84 larvae, 18.x.2011, R Holzenthal, B Ríos-Touma, A Encalada (<named-content xmlns:xlink="http://www.w3.org/1999/xlink" content-type="dwc:institutional_code" xlink:type="simple">MECN</named-content>), 5 larvae (<named-content xmlns:xlink="http://www.w3.org/1999/xlink" content-type="dwc:institutional_code" xlink:type="simple">UMSP</named-content>).</p></tp:treatment-sec><tp:treatment-sec sec-type="etymology" id="SECID0EPQAG"><title>Etymology.</title><p>We dedicate this species to José DeCoux, an exceptional person who has been protecting Bosque Protector Los Cedros for more than three decades.</p></tp:treatment-sec><tp:treatment-sec sec-type="distribution" id="SECID0EUQAG"><title>Distribution.</title><p>Imbabura Province (Ecuador) (Figure <xref ref-type="fig" rid="F7">8</xref>).</p></tp:treatment-sec><tp:treatment-sec sec-type="natural history" id="SECID0E5QAG"><title>Natural history.</title><p>Larvae were found in high densities in the Río de la Plata on rocks adjacent to a large pool and in the riffle below the pool, forming groups of individuals (Figure <xref ref-type="fig" rid="F9">1B</xref>). All larvae were submerged. Larvae were observed feeding by scrapping periphytic algae growing on rocks. We were not able to differentiate separate stages of larvae collected, but the size distribution suggests continuous growth in this tropical region (Figure <xref ref-type="fig" rid="F8">9</xref>).</p><sec sec-type="New distribution record" id="SECID0EMRAG"><title>New distribution record</title><p><bold><italic><tp:taxon-name><tp:taxon-name-part taxon-name-part-type="genus" reg="Atanatolica">Atanatolica</tp:taxon-name-part><tp:taxon-name-part taxon-name-part-type="species" reg="manabi">manabi</tp:taxon-name-part></tp:taxon-name></italic></bold> Holzenthal, 1988:83 [Type locality: Ecuador, Manabi, Santo Domingo de los Colorados (79 km W); <named-content xmlns:xlink="http://www.w3.org/1999/xlink" content-type="dwc:institutional_code" xlink:type="simple">NMNH</named-content>; ♂].</p><p><bold>ECUADOR: Carchi</bold>: Río Hualchancito near Hacienda Primavera, <named-content xmlns:xlink="http://www.w3.org/1999/xlink" content-type="dwc:verbatimCoordinates" xlink:type="simple"><named-content content-type="geo-json" specific-use="{&#34;type&#34;:&#34;Point&#34;,&#34;coordinates&#34;:[-78.218160,0.802790]}" id="NCID0EMSAG" xlink:type="simple">0.80279N, 78.21816W</named-content></named-content>, 1200 m, 1♂, 1♀, 11.ix.2017, B Ríos-Touma (<named-content xmlns:xlink="http://www.w3.org/1999/xlink" content-type="dwc:institutional_code" xlink:type="simple">UMSP</named-content>) (Figure <xref ref-type="fig" rid="F7">8</xref>).</p><p>The species was previously recorded from three males and several series of larvae collected from “Santo Domingo de los Colorados” and vicinity by workers from the Smithsonian Institution in the mid-1970s. The specimens from Carchi represent the only additonal records of the species since those collections. The male genitalia are identical to those illustrated for the holotype by <xref ref-type="bibr" rid="B9">Holzenthal (1988</xref>: fig. 21). In the Carchi specimens, the wings of the strikingly colored adults are in perfect condition. The forewings are brown with a large patch of golden hairs on the apical half extending as a band along the posterior (anal) margin to near its base (dorsal on specimen when wings folded at rest). The apical edge of the forewing bears a fringe of bright, white hairs. The legs and antennae are banded with white and brown hairs.</p><fig id="F7" position="float" orientation="portrait"><label>Figure 8.</label><caption><p>Distribution map of the new <italic><tp:taxon-name><tp:taxon-name-part taxon-name-part-type="genus" reg="Atanatolica">Atanatolica</tp:taxon-name-part></tp:taxon-name></italic> species described from Ecuador.</p></caption><graphic xmlns:xlink="http://www.w3.org/1999/xlink" xlink:href="zookeys-793-097-g008.jpg" position="float" orientation="portrait" xlink:type="simple" id="oo_238726.jpg"/></fig><fig id="F8" position="float" orientation="portrait"><label>Figure 9.</label><caption><p>Body length (mm) (gray) and head width (mm) (black) of <italic><tp:taxon-name><tp:taxon-name-part taxon-name-part-type="genus" reg="Atanatolica">A.</tp:taxon-name-part><tp:taxon-name-part taxon-name-part-type="species" reg="decouxi">decouxi</tp:taxon-name-part></tp:taxon-name></italic> sp. n. larvae (n = 89) from Río de la Plata, Reserva Los Cedros, Imbabura Province, Ecuador.</p></caption><graphic xmlns:xlink="http://www.w3.org/1999/xlink" xlink:href="zookeys-793-097-g009.jpg" position="float" orientation="portrait" xlink:type="simple" id="oo_238727.jpg"/></fig></sec></tp:treatment-sec><tp:treatment-sec><!--Section generated to contain objects referenced in tp:taxon-treatment.--><fig id="F9" position="float" orientation="portrait"><label>Figure 1.</label><caption><p><bold>A</bold> Río de la Plata, Reserva Los Cedros, type locality of <italic><tp:taxon-name><tp:taxon-name-part taxon-name-part-type="genus" reg="Atanatolica">Atanatolica</tp:taxon-name-part><tp:taxon-name-part taxon-name-part-type="species" reg="decouxi">decouxi</tp:taxon-name-part></tp:taxon-name></italic> sp. n. <bold>B</bold> Same, larvae of <italic><tp:taxon-name><tp:taxon-name-part taxon-name-part-type="genus" reg="Atanatolica">A.</tp:taxon-name-part><tp:taxon-name-part taxon-name-part-type="species" reg="decouxi">decouxi</tp:taxon-name-part></tp:taxon-name></italic> sp. n. on stream substrate.</p></caption><graphic xmlns:xlink="http://www.w3.org/1999/xlink" xlink:href="zookeys-793-097-g001.jpg" position="float" orientation="portrait" xlink:type="simple" id="oo_238716.jpg"/></fig></tp:treatment-sec><ref-list><ref id="B9"><mixed-citation xmlns:xlink="http://www.w3.org/1999/xlink" xlink:type="simple"><person-group><name name-style="western"><surname>Holzenthal</surname><given-names>RW</given-names></name></person-group> (<year>1988</year>) <article-title>Studies in Neotropical <tp:taxon-name><tp:taxon-name-part taxon-name-part-type="family">Leptoceridae</tp:taxon-name-part></tp:taxon-name> (<tp:taxon-name><tp:taxon-name-part taxon-name-part-type="order">Trichoptera</tp:taxon-name-part></tp:taxon-name>), VIII: the genera <italic><tp:taxon-name><tp:taxon-name-part taxon-name-part-type="genus">Atanatolica</tp:taxon-name-part></tp:taxon-name></italic> Mosely and <italic><tp:taxon-name><tp:taxon-name-part taxon-name-part-type="genus">Grumichella</tp:taxon-name-part></tp:taxon-name></italic> Müller (<tp:taxon-name><tp:taxon-name-part taxon-name-part-type="subfamily">Triplectidinae</tp:taxon-name-part></tp:taxon-name>: <tp:taxon-name><tp:taxon-name-part taxon-name-part-type="tribe">Grumichellini</tp:taxon-name-part></tp:taxon-name>).</article-title><source>Transactions of the American Entomological Society</source><volume>114</volume>: <fpage>71</fpage>–<lpage>128</lpage>.</mixed-citation></ref><ref id="B8"><mixed-citation xmlns:xlink="http://www.w3.org/1999/xlink" xlink:type="simple"><person-group><name name-style="western"><surname>Henriques-Oliveira</surname><given-names>AL</given-names></name><name name-style="western"><surname>Santos</surname><given-names>APM</given-names></name></person-group> (<year>2014</year>) <article-title>Two new species of <italic><tp:taxon-name><tp:taxon-name-part taxon-name-part-type="genus">Atanatolica</tp:taxon-name-part></tp:taxon-name></italic> Mosely 1936 (<tp:taxon-name><tp:taxon-name-part taxon-name-part-type="order">Trichoptera</tp:taxon-name-part></tp:taxon-name>: <tp:taxon-name><tp:taxon-name-part taxon-name-part-type="family">Leptoceridae</tp:taxon-name-part></tp:taxon-name>) from Peru and Northeastern Brazil.</article-title><source>Zootaxa</source><volume>3869</volume>: <fpage>537</fpage>–<lpage>547</lpage>. <ext-link xlink:type="simple" ext-link-type="doi" xlink:href="10.11646/zootaxa.3869.5.3">https://doi.org/10.11646/zootaxa.3869.5.3</ext-link></mixed-citation></ref></ref-list></tp:taxon-treatment>
